# Supplementary material for: Evolution and diversity of periplasmic proteins involved in copper homeostasis in gamma proteobacteria
Source: BMC Microbiol. 2012 Nov 2;12:249. doi: 10.1186/1471-2180-12-249 (PMC3548706; doi:10.1186/1471-2180-12-249)
Supplement: Additional file 1 — The following additional data are available with the online version of this paper. Additional data file 1 is a excel spreadsheet listing the 268 organisms used in this study, and a table listing all orthologs obtain by the Bidirectional Best Hit. [file 1471-2180-12-249-S1.xlsx]

## Sheet: Genomes
Orden	Family	Genus	Specie	Key
Acidithiobacillales	Acidithiobacillaceae	Acidothiobacillus	Acidithiobacillus ferrooxidans ATCC 23270	afr
Acidithiobacillales	Acidithiobacillaceae	Acidothiobacillus	Acidithiobacillus ferrooxidans ATCC 53993	afe
Aeromonadales	Aeromonadaceae	Aeromonas	Aeromonas hydrophila subsp. hydrophila ATCC 7966	aha
Aeromonadales	Aeromonadaceae	Aeromonas	Aeromonas salmonicida subsp. salmonicida A449	asa
Aeromonadales	Aeromonadaceae	Tolumonas	Tolumonas auensis DSM 9187	tau
Oceanospirillales	Alcanivoracaceae	Alcalinovorax	Alcanivorax borkumensis SK2	abo
Oceanospirillales	Alcanivoracaceae	Kangiella	Kangiella koreensis DSM 16069	kko
Alteromonadales	Alteromonadaceae	Alteromonas	Alteromonas macleodii 'Deep ecotype'	amc
Alteromonadales	Alteromonadaceae	Marinobacter	Marinobacter aquaeolei VT8	maq
Alteromonadales	Alteromonadaceae	Saccharophagus	Saccharophagus degradans Feb-40	sde
Alteromonadales	Alteromonadales genera incertae sedis		Gamma proteobacterium	gpb
Alteromonadales	Alteromonadales genera incertae sedis	Teredinibacter	Teredinibacter turnerae T7901	ttu
Cardiobacteriales	Cardiobacetriaceae	Dichelobacter	Dichelobacter nodosus VCS1703A	dno
Chromatiales	Chromatiaceae	Allocromatium	Allochromatium vinosum DSM 180	alv
Chromatiales	Chromatiaceae	Nitrosococcus	Nitrosococcus halophilus Nc4	nhl
Chromatiales	Chromatiaceae	Nitrosococcus	Nitrosococcus oceani ATCC 19707	noc
Chromatiales	Chromatiaceae	Nitrosococcus	Nitrosococcus watsonii	nwa
Alteromonadales	Colwelliaceae	Colwellia	Colwellia psychrerythraea 34H	cps
Legionellales	Coxiellaceae	Coxiella	Coxiella burnetii CbuG_Q212	cbg
Legionellales	Coxiellaceae	Coxiella	Coxiella burnetii CbuK_Q154	cbc
Legionellales	Coxiellaceae	Coxiella	Coxiella burnetii Dugway 5J108-111	cbd
Legionellales	Coxiellaceae	Coxiella	Coxiella burnetii RSA 331	cbs
Legionellales	Coxiellaceae	Coxiella	Coxiella burnetii RSA 493	cbu
Chromatiales	Ectothiorhodospiraceae	Alkalilimnicola	Alkalilimnicola ehrlichii MLHE-1	aeh
Chromatiales	Ectothiorhodospiraceae	Halorhospira	Halorhodospira halophila SL1	hha
Chromatiales	Ectothiorhodospiraceae	Thioalkalivibrio	Thioalkalivibrio sp. HL-EbGR7	tgr
Chromatiales	Ectothiorhodospiraceae	Thioalkalivibrio	Thioalkalivibrio sp. K90mix	tkm
Enterobacteriales	Enterobacteriaceae	Buchnera	Buchnera aphidicola str. 5A (Acyrthosiphon pisum)	bap
Enterobacteriales	Enterobacteriaceae	Buchnera	Buchnera aphidicola str. APS (Acyrthosiphon pisum)	buc
Enterobacteriales	Enterobacteriaceae	Buchnera	Buchnera aphidicola str. Bp (Baizongia pistaciae)	bab
Enterobacteriales	Enterobacteriaceae	Buchnera	Buchnera aphidicola str. Cc (Cinara cedri)	bcc
Enterobacteriales	Enterobacteriaceae	Buchnera	Buchnera aphidicola str. Sg (Schizaphis graminum)	bas
Enterobacteriales	Enterobacteriaceae	Buchnera	Buchnera aphidicola str. Tuc7 (Acyrthosiphon pisum)	bau
Enterobacteriales	Enterobacteriaceae		Candidatus Blochmannia floridanus	bfl
Enterobacteriales	Enterobacteriaceae		Candidatus Blochmannia pennsylvanicus str. BPEN	bpn
Enterobacteriales	Enterobacteriaceae		Candidatus Hamiltonella defensa 5AT (Acyrthosiphon pisum)	hde
Enterobacteriales	Enterobacteriaceae		Candidatus Riesia pediculicola USDA	rip
Enterobacteriales	Enterobacteriaceae		Candidatus Ruthia maifica str. Cm (Calyptogena maifica)	rma
Enterobacteriales	Enterobacteriaceae	Citrobacter	Citrobacter koseri ATCC BAA-895	cko
Enterobacteriales	Enterobacteriaceae	Citrobacter	Citrobacter rodentium ICC168	cro
Enterobacteriales	Enterobacteriaceae	Cronobacter	Cronobacter sakazakii ATCC BAA-894	esa
Enterobacteriales	Enterobacteriaceae	Cronobacter	Cronobacter turicensis TAX413502	ctu
Enterobacteriales	Enterobacteriaceae	Dickeya	Dickeya dadantii Ech586	ddc
Enterobacteriales	Enterobacteriaceae	Dickeya	Dickeya dadantii Ech703	dda
Enterobacteriales	Enterobacteriaceae	Dickeya	Dickeya zeae Ech1591	dze
Enterobacteriales	Enterobacteriaceae	Edwardsiella	Edwardsiella ictaluri 93-146	eic
Enterobacteriales	Enterobacteriaceae	Edwardsiella	Edwardsiella tarda EIB202	etr
Enterobacteriales	Enterobacteriaceae	Enterobacter	Enterobacter cloacae SCF1	esc
Enterobacteriales	Enterobacteriaceae	Enterobacter	Enterobacter cloacae subsp. cloacae ATCC 13047	enc
Enterobacteriales	Enterobacteriaceae	Enterobacter	Enterobacter sp. 638	ent
Enterobacteriales	Enterobacteriaceae	Erwinia	Erwinia amylovora TAX552	eam
Enterobacteriales	Enterobacteriaceae	Erwinia	Erwinia amylovora ATCC 49946	eay
Enterobacteriales	Enterobacteriaceae	Erwinia	Erwinia pyrifoliae Ep1/96	epy
Enterobacteriales	Enterobacteriaceae	Erwinia	Erwinia tasmaniensis Et1/99	eta
Enterobacteriales	Enterobacteriaceae	Escherichia	Escherichia coli 536	ecp
Enterobacteriales	Enterobacteriaceae	Escherichia	Escherichia coli 55989	eck
Enterobacteriales	Enterobacteriaceae	Escherichia	Escherichia coli APEC O1	ecv
Enterobacteriales	Enterobacteriaceae	Escherichia	Escherichia coli ATCC 8739	ecl
Enterobacteriales	Enterobacteriaceae	Escherichia	Escherichia coli B str. REL606	ebr
Enterobacteriales	Enterobacteriaceae	Escherichia	Escherichia coli BL21(DE3)	ebd
Enterobacteriales	Enterobacteriaceae	Escherichia	Escherichia coli BW2952	ebw
Enterobacteriales	Enterobacteriaceae	Escherichia	Escherichia coli CFT073	ecc
Enterobacteriales	Enterobacteriaceae	Escherichia	Escherichia coli E24377A	ecw
Enterobacteriales	Enterobacteriaceae	Escherichia	Escherichia coli ED1a	ecq
Enterobacteriales	Enterobacteriaceae	Escherichia	Escherichia coli HS	ecx
Enterobacteriales	Enterobacteriaceae	Escherichia	Escherichia coli IAI1	ecr
Enterobacteriales	Enterobacteriaceae	Escherichia	Escherichia coli IAI39	ect
Enterobacteriales	Enterobacteriaceae	Escherichia	Escherichia coli O103H2 str. 12009	eoh
Enterobacteriales	Enterobacteriaceae	Escherichia	Escherichia coli O111H- str. 11128	eoi
Enterobacteriales	Enterobacteriaceae	Escherichia	Escherichia coli O127H6 str. E2348/69	ecg
Enterobacteriales	Enterobacteriaceae	Escherichia	Escherichia coli O157H7 EDL933	ece
Enterobacteriales	Enterobacteriaceae	Escherichia	Escherichia coli O157H7 str. EC4115	ecf
Enterobacteriales	Enterobacteriaceae	Escherichia	Escherichia coli O157H7 str. Sakai	ecs
Enterobacteriales	Enterobacteriaceae	Escherichia	Escherichia coli O157H7 str. TW14359	etw
Enterobacteriales	Enterobacteriaceae	Escherichia	Escherichia coli O26H11 str. 11368	eoj
Enterobacteriales	Enterobacteriaceae	Escherichia	Escherichia coli O55H7 str. CB9615	eok
Enterobacteriales	Enterobacteriaceae	Escherichia	Escherichia coli S88	ecz
Enterobacteriales	Enterobacteriaceae	Escherichia	Escherichia coli SE11	ecy
Enterobacteriales	Enterobacteriaceae	Escherichia	Escherichia coli SMS-3-5	ecm
Enterobacteriales	Enterobacteriaceae	Escherichia	Escherichia coli str. K-12 substr. DH10B	ecd
Enterobacteriales	Enterobacteriaceae	Escherichia	Escherichia coli str. K-12 substr. MG1655	eco
Enterobacteriales	Enterobacteriaceae	Escherichia	Escherichia coli str. K-12 substr. W3110	ecj
Enterobacteriales	Enterobacteriaceae	Escherichia	Escherichia coli UMN026	eum
Enterobacteriales	Enterobacteriaceae	Escherichia	Escherichia coli UTI89	eci
Enterobacteriales	Enterobacteriaceae	Escherichia	Escherichia fergusonii ATCC 35469	efe
Enterobacteriales	Enterobacteriaceae	Klebsiella	Klebsiella pneumoniae 342	kpe
Enterobacteriales	Enterobacteriaceae	Klebsiella	Klebsiella pneumoniae NTUH-K2044	kpu
Enterobacteriales	Enterobacteriaceae	Klebsiella	Klebsiella pneumoniae subsp. pneumoniae MGH 78578	kpn
Enterobacteriales	Enterobacteriaceae	Klebsiella	Klebsiella variicola At-22	kva
Enterobacteriales	Enterobacteriaceae	Pantoea	Pantoea ananatis LMG 20103	pam
Enterobacteriales	Enterobacteriaceae	Pantoea	Pantoea sp. At-9b	pao
Enterobacteriales	Enterobacteriaceae	Pantoea	Pantoea vagans	pva
Enterobacteriales	Enterobacteriaceae	Pectobacterium	Pectobacterium atrosepticum SCRI1043	eca
Enterobacteriales	Enterobacteriaceae	Pectobacterium	Pectobacterium carotovorum subsp. carotovorum PC1	pct
Enterobacteriales	Enterobacteriaceae	Pectobacterium	Pectobacterium wasabiae WPP163	pwa
Enterobacteriales	Enterobacteriaceae	Photorhabdus	Photorhabdus asymbiotica	pay
Enterobacteriales	Enterobacteriaceae	Photorhabdus	Photorhabdus luminescens subsp. laumondii TTO1	plu
Enterobacteriales	Enterobacteriaceae	Proteus	Proteus mirabilis HI4320	pmr
Enterobacteriales	Enterobacteriaceae	Rahnella	Rahnella sp. Y9602	rah
Enterobacteriales	Enterobacteriaceae	Salmonella	Salmonella enterica subsp. arizonae serovar 62z4,z23	ses
Enterobacteriales	Enterobacteriaceae	Salmonella	Salmonella enterica subsp. enterica serovar Agona str. SL483	sea
Enterobacteriales	Enterobacteriaceae	Salmonella	Salmonella enterica subsp. enterica serovar Choleraesuis str. SC-B67	sec
Enterobacteriales	Enterobacteriaceae	Salmonella	Salmonella enterica subsp. enterica serovar Dublin str. CT_02021853	sed
Enterobacteriales	Enterobacteriaceae	Salmonella	Salmonella enterica subsp. enterica serovar Enteritidis str. P125109	set
Enterobacteriales	Enterobacteriaceae	Salmonella	Salmonella enterica subsp. enterica serovar Gallinarum str. 287/91	seg
Enterobacteriales	Enterobacteriaceae	Salmonella	Salmonella enterica subsp. enterica serovar Heidelberg str. SL476	seh
Enterobacteriales	Enterobacteriaceae	Salmonella	Salmonella enterica subsp. enterica serovar Newport str. SL254	see
Enterobacteriales	Enterobacteriaceae	Salmonella	Salmonella enterica subsp. enterica serovar Paratyphi A str. AKU_12601	sek
Enterobacteriales	Enterobacteriaceae	Salmonella	Salmonella enterica subsp. enterica serovar Paratyphi A str. ATCC 9150	spt
Enterobacteriales	Enterobacteriaceae	Salmonella	Salmonella enterica subsp. enterica serovar Paratyphi B str. SPB7	spq
Enterobacteriales	Enterobacteriaceae	Salmonella	Salmonella enterica subsp. enterica serovar Paratyphi C strain RKS4594	sei
Enterobacteriales	Enterobacteriaceae	Salmonella	Salmonella enterica subsp. enterica serovar Schwarzengrund str. CVM19633	sew
Enterobacteriales	Enterobacteriaceae	Salmonella	Salmonella enterica subsp. enterica serovar Typhi str. CT18	sty
Enterobacteriales	Enterobacteriaceae	Salmonella	Salmonella enterica subsp. enterica serovar Typhi str. Ty2	stt
Enterobacteriales	Enterobacteriaceae	Salmonella	Salmonella enterica subsp. enterica serovar Typhimurium str. LT2	stm
Enterobacteriales	Enterobacteriaceae	Serratia	Serratia proteamaculans 568	spe
Enterobacteriales	Enterobacteriaceae	Shigella	Shigella boydii CDC 3083-94	sbc
Enterobacteriales	Enterobacteriaceae	Shigella	Shigella boydii Sb227	sbo
Enterobacteriales	Enterobacteriaceae	Shigella	Shigella dysenteriae Sd197	sdy
Enterobacteriales	Enterobacteriaceae	Shigella	Shigella flexneri 2a str. 2457T	sfx
Enterobacteriales	Enterobacteriaceae	Shigella	Shigella flexneri 2a str. 301	sfl
Enterobacteriales	Enterobacteriaceae	Shigella	Shigella flexneri 5 str. 8401	sfv
Enterobacteriales	Enterobacteriaceae	Shigella	Shigella sonnei Ss046 TAX300269	ssn
Enterobacteriales	Enterobacteriaceae	Sodalis	Sodalis glossinidius str. 'morsitans' TAX343509	sgl
Enterobacteriales	Enterobacteriaceae		Wigglesworthia glossinidia endosymbiont of Glossina brevipalpis	wbr
Enterobacteriales	Enterobacteriaceae	Xenorhabdus	Xenorhabdus bovienii SS-2004	xbo
Enterobacteriales	Enterobacteriaceae	Yersinia	Yersinia enterocolitica subsp. enterocolitica 8081	yen
Enterobacteriales	Enterobacteriaceae	Yersinia	Yersinia pestis Angola	ypg
Enterobacteriales	Enterobacteriaceae	Yersinia	Yersinia pestis Antiqua	ypa
Enterobacteriales	Enterobacteriaceae	Yersinia	Yersinia pestis biovar Microtus str. 91001	ypm
Enterobacteriales	Enterobacteriaceae	Yersinia	Yersinia pestis CO92	ype
Enterobacteriales	Enterobacteriaceae	Yersinia	Yersinia pestis KIM 10	ypk
Enterobacteriales	Enterobacteriaceae	Yersinia	Yersinia pestis Nepal516	ypn
Enterobacteriales	Enterobacteriaceae	Yersinia	Yersinia pestis Pestoides F	ypp
Enterobacteriales	Enterobacteriaceae	Yersinia	Yersinia pestis Z176003	ypz
Enterobacteriales	Enterobacteriaceae	Yersinia	Yersinia pseudotuberculosis IP 31758	ypi
Enterobacteriales	Enterobacteriaceae	Yersinia	Yersinia pseudotuberculosis IP 32953	yps
Enterobacteriales	Enterobacteriaceae	Yersinia	Yersinia pseudotuberculosis PB1/+	ypb
Enterobacteriales	Enterobacteriaceae	Yersinia	Yersinia pseudotuberculosis YPIII	ypy
Alteromonadales	Ferrimonadaceae	Ferrimonas	Ferrimonas balearica	fbl
Thiotrichales	Francisellaceae	Francisella	Francisella novicida U112	ftn
Thiotrichales	Francisellaceae	Francisella	Francisella philomiragia subsp. philomiragia ATCC 25017	fph
Thiotrichales	Francisellaceae	Francisella	Francisella tularensis subsp. Holarctica	ftl
Thiotrichales	Francisellaceae	Francisella	Francisella tularensis subsp. holarctica FTNF002-00	fta
Thiotrichales	Francisellaceae	Francisella	Francisella tularensis subsp. holarctica OSU18	fth
Thiotrichales	Francisellaceae	Francisella	Francisella tularensis subsp. mediasiatica FSC147	ftm
Thiotrichales	Francisellaceae	Francisella	Francisella tularensis subsp. tularensis FSC198	ftf
Thiotrichales	Francisellaceae	Francisella	Francisella tularensis subsp. tularensis SCHU S4	ftu
Thiotrichales	Francisellaceae	Francisella	Francisella tularensis subsp. tularensis WY96-3418	ftw
Oceanospirillales	Hahellaceae	Hahella	Hahella chejuensis KCTC 2396	hch
Oceanospirillales	Halomonadaceae	Chromohalobacter	Chromohalobacter salexigens DSM 3043	csa
Oceanospirillales	Halomonadaceae	Halomonas	Halomonas elongata: HELO_1864	hel
Chromatiales	Halothiobacillaceae	Halothiobacillus	Halothiobacillus neapolitanus c2	hna
Alteromonadales	Idiomarinaceae	Idiomarina	Idiomarina loihiensis L2TR	ilo
Legionellales	Legionellaceae	Legionella	Legionella longbeachae NSW150	llo
Legionellales	Legionellaceae	Legionella	Legionella pneumophila 2300/99 Alcoy	lpa
Legionellales	Legionellaceae	Legionella	Legionella pneumophila str. Corby	lpc
Legionellales	Legionellaceae	Legionella	Legionella pneumophila str. Lens	lpf
Legionellales	Legionellaceae	Legionella	Legionella pneumophila str. Paris	lpp
Legionellales	Legionellaceae	Legionella	Legionella pneumophila subsp. pneumophila str. Philadelphia 1	lpn
Methylococcales	Methylococcaceae	Methylococcus	Methylococcus capsulatus str. Bath	mca
Pseudomonadales	Moraxellaceae	Acinetobacter	Acinetobacter baumannii AB0057	abn
Pseudomonadales	Moraxellaceae	Acinetobacter	Acinetobacter baumannii AB307-0294	abb
Pseudomonadales	Moraxellaceae	Acinetobacter	Acinetobacter baumannii ACICU	abc
Pseudomonadales	Moraxellaceae	Acinetobacter	Acinetobacter baumannii ATCC 17978	acb
Pseudomonadales	Moraxellaceae	Acinetobacter	Acinetobacter baumannii AYE	aby
Pseudomonadales	Moraxellaceae	Acinetobacter	Acinetobacter baumannii SDF	abm
Pseudomonadales	Moraxellaceae	Acinetobacter	Acinetobacter sp. ADP1	aci
Pseudomonadales	Moraxellaceae	Moraxella	Moraxella catarrhalis RH4	mct
Pseudomonadales	Moraxellaceae	Psychrobacter	Psychrobacter arcticus 273-4	par
Pseudomonadales	Moraxellaceae	Psychrobacter	Psychrobacter cryohalolentis K5	pcr
Pseudomonadales	Moraxellaceae	Psychrobacter	Psychrobacter sp. PRwf-1	prw
Oceanospirillales	Oceanospirillaceae	Marinomonas	Marinomonas mediterranea	mme
Oceanospirillales	Oceanospirillaceae	Marinomonas	Marinomonas sp. MWYL1	mmw
Pasteurellales	Pasteurellaceae	Actinobacillus	Actinobacillus pleuropneumoniae L20	apl
Pasteurellales	Pasteurellaceae	Actinobacillus	Actinobacillus pleuropneumoniae serovar 3 str. JL03	apj
Pasteurellales	Pasteurellaceae	Actinobacillus	Actinobacillus pleuropneumoniae serovar 7 str. AP76	apa
Pasteurellales	Pasteurellaceae	Actinobacillus	Actinobacillus succinogenes 130Z	asu
Pasteurellales	Pasteurellaceae	Aggregatibacter	Aggregatibacter actinomycetemcomitans D11S-1	aat
Pasteurellales	Pasteurellaceae	Aggregatibacter	Aggregatibacter aphrophilus NJ8700	aap
Pasteurellales	Pasteurellaceae	Haemophilus	Haemophilus ducreyi 35000HP	hdu
Pasteurellales	Pasteurellaceae	Haemophilus	Haemophilus influenzae 86-028NP	hit
Pasteurellales	Pasteurellaceae	Haemophilus	Haemophilus influenzae PittEE	hip
Pasteurellales	Pasteurellaceae	Haemophilus	Haemophilus influenzae PittGG	hiq
Pasteurellales	Pasteurellaceae	Haemophilus	Haemophilus influenzae Rd KW20	hin
Pasteurellales	Pasteurellaceae	Haemophilus	Haemophilus parasuis SH0165	hap
Pasteurellales	Pasteurellaceae	Histophillus	Haemophilus somnus 129PT	hso
Pasteurellales	Pasteurellaceae	Histophillus	Haemophilus somnus 2336	hsm
Pasteurellales	Pasteurellaceae	Mannheimia	Mannheimia succiniciproducens MBEL55E	msu
Pasteurellales	Pasteurellaceae	Pasteurella	Pasteurella multocida subsp. multocida str. Pm70	pmu
Thiotrichales	Piscirickettsiaceae	Thiomicrospira	Thiomicrospira crunogena XCL-2	tcx
Alteromonadales	Pseudoalteromonadaceae	Pseudoalteromonas	Pseudoalteromonas atlantica T6c	pat
Alteromonadales	Pseudoalteromonadaceae	Pseudoalteromonas	Pseudoalteromonas haloplanktis TAC125	pha
Alteromonadales	Pseudoalteromonadaceae	Pseudoalteromonas	Pseudoalteromonas sp. SM9913	psm
Pseudomonadales	Pseudomonadaceae	Azotobacter	Azotobacter vinelandii DJ	avn
Pseudomonadales	Pseudomonadaceae	Cellvibrio	Cellvibrio japonicus Ueda107	cja
Pseudomonadales	Pseudomonadaceae	Pseudomonas	Pseudomonas aeruginosa LESB58	pag
Pseudomonadales	Pseudomonadaceae	Pseudomonas	Pseudomonas aeruginosa PA7	pap
Pseudomonadales	Pseudomonadaceae	Pseudomonas	Pseudomonas aeruginosa PAO1	pae
Pseudomonadales	Pseudomonadaceae	Pseudomonas	Pseudomonas aeruginosa UCBPP-PA14	pau
Pseudomonadales	Pseudomonadaceae	Pseudomonas	Pseudomonas brassicacearum	pba
Pseudomonadales	Pseudomonadaceae	Pseudomonas	Pseudomonas entomophila	pen
Pseudomonadales	Pseudomonadaceae	Pseudomonas	Pseudomonas fluorescens Pf0-1	pfo
Pseudomonadales	Pseudomonadaceae	Pseudomonas	Pseudomonas fluorescens Pf-5	pfl
Pseudomonadales	Pseudomonadaceae	Pseudomonas	Pseudomonas fluorescens SBW25	pfs
Pseudomonadales	Pseudomonadaceae	Pseudomonas	Pseudomonas mendocina ymp	pmy
Pseudomonadales	Pseudomonadaceae	Pseudomonas	Pseudomonas putida F1	ppf
Pseudomonadales	Pseudomonadaceae	Pseudomonas	Pseudomonas putida GB-1	ppg
Pseudomonadales	Pseudomonadaceae	Pseudomonas	Pseudomonas putida KT2440	ppu
Pseudomonadales	Pseudomonadaceae	Pseudomonas	Pseudomonas putida W619	ppw
Pseudomonadales	Pseudomonadaceae	Pseudomonas	Pseudomonas stutzeri A1501	psa
Pseudomonadales	Pseudomonadaceae	Pseudomonas	Pseudomonas syringae pv. phaseolicola 1448A	psp
Pseudomonadales	Pseudomonadaceae	Pseudomonas	Pseudomonas syringae pv. syringae B728a	psb
Pseudomonadales	Pseudomonadaceae	Pseudomonas	Pseudomonas syringae pv. tomato str. DC3000	pst
Alteromonadales	Psychromonadaceae	Psychromonas	Psychromonas ingrahamii 37	pin
Alteromonadales	Shewanellaceae	Shewanella	Shewanella amazonensis SB2B	saz
Alteromonadales	Shewanellaceae	Shewanella	Shewanella baltica OS155	sbl
Alteromonadales	Shewanellaceae	Shewanella	Shewanella baltica OS185	sbm
Alteromonadales	Shewanellaceae	Shewanella	Shewanella baltica OS195	sbn
Alteromonadales	Shewanellaceae	Shewanella	Shewanella baltica OS223	sbp
Alteromonadales	Shewanellaceae	Shewanella	Shewanella denitrificans OS217	sdn
Alteromonadales	Shewanellaceae	Shewanella	Shewanella frigidimarina NCIMB 400	sfr
Alteromonadales	Shewanellaceae	Shewanella	Shewanella halifaxensis HAW-EB4	shl
Alteromonadales	Shewanellaceae	Shewanella	Shewanella loihica PV-4	slo
Alteromonadales	Shewanellaceae	Shewanella	Shewanella oneidensis MR-1	son
Alteromonadales	Shewanellaceae	Shewanella	Shewanella pealeana ATCC 700345	spl
Alteromonadales	Shewanellaceae	Shewanella	Shewanella piezotolerans WP3	swp
Alteromonadales	Shewanellaceae	Shewanella	Shewanella putrefaciens CN-32	spc
Alteromonadales	Shewanellaceae	Shewanella	Shewanella sediminis HAW-EB3	sse
Alteromonadales	Shewanellaceae	Shewanella	Shewanella sp. ANA-3	shn
Alteromonadales	Shewanellaceae	Shewanella	Shewanella sp. MR-4	she
Alteromonadales	Shewanellaceae	Shewanella	Shewanella sp. MR-7	shm
Alteromonadales	Shewanellaceae	Shewanella	Shewanella sp. W3-18-1	shw
Alteromonadales	Shewanellaceae	Shewanella	Shewanella violacea DSS12	svo
Alteromonadales	Shewanellaceae	Shewanella	Shewanella woodyi ATCC 51908	swd
	sulfur-oxidizing symbionts		Candidatus Vesicomyosocius okutanii HA	vok
	unclassified		Baumannia cicadellinicola str. Hc (Homalodisca coagulata)	bci
	unclassified		Candidatus Carsonella ruddii PV	crp
Vibrionales	Vibrionaceae	Aliivibrio	Aliivibrio salmonicida LFI1238	vsa
Vibrionales	Vibrionaceae	Photobacterium	Photobacterium profundum SS9	ppr
Vibrionales	Vibrionaceae	Vibrio	Vibrio cholerae M66-2	vcm
Vibrionales	Vibrionaceae	Vibrio	Vibrio cholerae MJ-1236	vcj
Vibrionales	Vibrionaceae	Vibrio	Vibrio cholerae O1 biovar El Tor str. N16961	vch
Vibrionales	Vibrionaceae	Vibrio	Vibrio cholerae O395	vco
Vibrionales	Vibrionaceae	Aliivibrio	Vibrio fischeri ES114	vfi
Vibrionales	Vibrionaceae	Aliivibrio	Vibrio fischeri MJ11	vfm
Vibrionales	Vibrionaceae	Vibrio	Vibrio harveyi ATCC BAA-1116	vha
Vibrionales	Vibrionaceae	Vibrio	Vibrio parahaemolyticus RIMD 2210633	vpa
Vibrionales	Vibrionaceae	Vibrio	Vibrio sp. Ex25	vex
Vibrionales	Vibrionaceae	Vibrio	Vibrio splendidus LGP32	vsp
Vibrionales	Vibrionaceae	Vibrio	Vibrio vulnificus CMCP6	vvu
Vibrionales	Vibrionaceae	Vibrio	Vibrio vulnificus YJ016	vvy
Xanthomonadales	Xanthomonadaceae	Pseudoxanthomonas	Pseudoxanthomonas suwonensis	psu
Xanthomonadales	Xanthomonadaceae	Stenotrophomonas	Stenotrophomonas maltophilia K279a	sml
Xanthomonadales	Xanthomonadaceae	Stenotrophomonas	Stenotrophomonas maltophilia R551-3	smt
Xanthomonadales	Xanthomonadaceae	Xanthomonas	Xanthomonas albilineans	xal
Xanthomonadales	Xanthomonadaceae	Xanthomonas	Xanthomonas axonopodis pv. citri str. 306	xac
Xanthomonadales	Xanthomonadaceae	Xanthomonas	Xanthomonas campestris pv. campestris str. 8004	xcb
Xanthomonadales	Xanthomonadaceae	Xanthomonas	Xanthomonas campestris pv. campestris str. ATCC 33913	xcc
Xanthomonadales	Xanthomonadaceae	Xanthomonas	Xanthomonas campestris pv. campestris str. B100	xca
Xanthomonadales	Xanthomonadaceae	Xanthomonas	Xanthomonas campestris pv. vesicatoria str. 85-10	xcv
Xanthomonadales	Xanthomonadaceae	Xanthomonas	Xanthomonas oryzae pv. oryzae KACC10331	xoo
Xanthomonadales	Xanthomonadaceae	Xanthomonas	Xanthomonas oryzae pv. oryzae MAFF 311018	xom
Xanthomonadales	Xanthomonadaceae	Xanthomonas	Xanthomonas oryzae pv. oryzae PXO99A	xop
Xanthomonadales	Xanthomonadaceae	Xylella	Xylella fastidiosa 9a5c	xfa
Xanthomonadales	Xanthomonadaceae	Xylella	Xylella fastidiosa M12	xfm
Xanthomonadales	Xanthomonadaceae	Xylella	Xylella fastidiosa M23	xfn
Xanthomonadales	Xanthomonadaceae	Xylella	Xylella fastidiosa Temecula1	xft

## Sheet: Identifiers
ORGANISM	CopA	CueO	CueP	CusA	CusB	CusC	CusF	PcoA	PcoB	PcoC	PcoD	PcoE	CutF	YebZ
Acidithiobacillus-afe	afe:Lferr_1686			afe:Lferr_2060	afe:Lferr_0171	afe:Lferr_0109	afe:Lferr_0199			afe:Lferr_2276
Acidithiobacillus-afr	afr:AFE_2021			afr:AFE_2431	afr:AFE_1948	afr:AFE_0108	afr:AFE_2782
Acinetobacter-abb	abb:ABBFA_002361			abb:ABBFA_000298	abb:ABBFA_000297	abb:ABBFA_001709		abb:ABBFA_002910	abb:ABBFA_002909
Acinetobacter-abc	abc:ACICU_01195			abc:ACICU_03412	abc:ACICU_03413	abc:ACICU_01823		abc:ACICU_00652	abc:ACICU_00653
Acinetobacter-abm	abm:ABSDF1500			abm:ABSDF0265	abm:ABSDF0264	abm:ABSDF0736							abm:ABSDF2382
Acinetobacter-abn	abn:AB57_1353			abn:AB57_3666	abn:AB57_3667	abn:AB57_2080		abn:AB57_0756	abn:AB57_0664	abn:AB57_0658
Acinetobacter-aby	aby:ABAYE2551			aby:ABAYE0271	aby:ABAYE0270	aby:ABAYE1823		aby:ABAYE3111	aby:ABAYE3200	aby:ABAYE3206
Acinetobacter-acb	acb:A1S_1217			acb:A1S_2932	acb:A1S_2933	acb:A1S_2737	acb:A1S_2931	acb:A1S_2936	acb:A1S_2935	acb:A1S_2940
Acinetobacter-aci	aci:ACIAD2400			aci:ACIAD3375	aci:ACIAD3376	aci:ACIAD2945		aci:ACIAD0687	aci:ACIAD0688
Actinobacillus-apa	apa:APP7_1315					apa:APP7_0259
Actinobacillus-apj	apj:APJL_1276					apj:APJL_0265
Actinobacillus-apl	apl:APL_1265					apl:APL_0257
Actinobacillus-asu	asu:Asuc_1034					asu:Asuc_1140
Aeromonas-aha	aha:AHA_4222	aha:AHA_3589		aha:AHA_2963	aha:AHA_2962	aha:AHA_2909
Aeromonas-asa	asa:ASA_0103			asa:ASA_2978	asa:ASA_2977	asa:ASA_1420
Aggregatibacter-aap	aap:NT05HA_0170					aap:NT05HA_0793
Aggregatibacter-aat	aat:D11S_2047					aat:D11S_1303
Alcanivorax-abo	abo:ABO_2353			abo:ABO_1356	abo:ABO_1357	abo:ABO_0963		abo:ABO_2359	abo:ABO_2360				abo:ABO_1966
Aliivibrio-vsa	vsa:VSAL_I0802			vsa:VSAL_II0714	vsa:VSAL_II0715
Alkalilimnicola-aeh	aeh:Mlg_0325			aeh:Mlg_1390	aeh:Mlg_1389	aeh:Mlg_1407		aeh:Mlg_0496		aeh:Mlg_0497
Allochromatium-alv	alv:Alvin_1816			alv:Alvin_1523	alv:Alvin_1522		alv:Alvin_1521
Alteromonas-amc	amc:MADE_1001720			amc:MADE_1001555	amc:MADE_1001550			amc:MADE_1001970	amc:MADE_1001965
Azotobacter-avn	avn:Avin_21010			avn:Avin_08540		avn:Avin_51570		avn:Avin_00250	avn:Avin_00270
Baumannia-bci
Buchnera-bab
Buchnera-bap
Buchnera-bas
Buchnera-bau
Buchnera-bcc
Buchnera-buc
Candidatus-bfl
Candidatus-bpn
Candidatus-crp
Candidatus-hde
Candidatus-rip
Candidatus-rma	rma:Rmag_1028	rma:Rmag_0708
Candidatus-vok	vok:COSY_0930
Cellvibrio-cja	cja:CJA_1836			cja:CJA_1831	cja:CJA_1830	cja:CJA_2532		cja:CJA_1825	cja:CJA_1826
Chromohalobacter-csa	csa:Csal_3006
Citrobacter-cko	cko:CKO_02665	cko:CKO_03244	cko:CKO_02911	cko:CKO_02611	cko:CKO_02612	cko:CKO_02614	cko:CKO_02613			cko:CKO_01125			cko:CKO_03173	cko:CKO_01126
Citrobacter-cro	cro:ROD_05411	cro:ROD_01341	cro:ROD_42481			cro:ROD_35101				cro:ROD_18801			cro:ROD_02001	cro:ROD_18791
Colwellia-cps	cps:CPS_1916			cps:CPS_4858	cps:CPS_4857	cps:CPS_4646
Coxiella-cbc
Coxiella-cbd	cbd:CBUD_0477							cbd:CBUD_0800
Coxiella-cbg	cbg:CbuG_0502
Coxiella-cbs	cbs:COXBURSA331_A1690
Coxiella-cbu	cbu:CBU_1507
Cronobacter-ctu	ctu:CTU_10910	ctu:CTU_07620		ctu:Ctu_3p00620	ctu:Ctu_3p00630	ctu:Ctu_3p00660	ctu:Ctu_3p00650	ctu:Ctu_3p00560	ctu:Ctu_3p00540	ctu:Ctu_3p00530	ctu:Ctu_3p00520	ctu:Ctu_3p00570	ctu:CTU_08230	ctu:CTU_25230
Cronobacter-esa	esa:ESA_02780	esa:ESA_03209		esa:ESA_04242	esa:ESA_04241	esa:ESA_04239	esa:ESA_04240	esa:ESA_04249	esa:ESA_04250	esa:ESA_04251	esa:ESA_04252	esa:ESA_04248	esa:ESA_03145	esa:ESA_01400
Dichelobacter-dno						dno:DNO_1192
Dickeya-dda	dda:Dd703_1031	dda:Dd703_2196		dda:Dd703_1165	dda:Dd703_1166	dda:Dd703_2510	dda:Dd703_1168			dda:Dd703_1238			dda:Dd703_2958	dda:Dd703_2125
Dickeya-ddc	ddc:Dd586_1073	ddc:Dd586_2229		ddc:Dd586_1208	ddc:Dd586_1209	ddc:Dd586_2708	ddc:Dd586_1211			ddc:Dd586_2181			ddc:Dd586_0951	ddc:Dd586_2180
Dickeya-dze	dze:Dd1591_3027	dze:Dd1591_2296		dze:Dd1591_2894	dze:Dd1591_2893	dze:Dd1591_1462	dze:Dd1591_2891			dze:Dd1591_2238			dze:Dd1591_3143	dze:Dd1591_2237
Edwardsiella-eic	eic:NT01EI_1138			eic:NT01EI_2116	eic:NT01EI_2117	eic:NT01EI_2119	eic:NT01EI_2118						eic:NT01EI_0868
Edwardsiella-etr	etr:ETAE_1039			etr:ETAE_1668		etr:ETAE_1664	etr:ETAE_1665						etr:ETAE_0766
Enterobacter-enc	enc:ECL_01253	enc:ECL_00928		enc:ECL_01963	enc:ECL_01962	enc:ECL_A033	enc:ECL_A032	enc:ECL_04881	enc:ECL_A018	enc:ECL_A017	enc:ECL_04878	enc:ECL_A020	enc:ECL_00997	enc:ECL_01456
Enterobacter-ent	ent:Ent638_0962	ent:Ent638_0671		ent:Ent638_1157	ent:Ent638_1156	ent:Ent638_1949	ent:Ent638_1154			ent:Ent638_2412			ent:Ent638_0731	ent:Ent638_2411
Enterobacter-esc	esc:Entcl_3308	esc:Entcl_3603		esc:Entcl_3249	esc:Entcl_3250	esc:Entcl_3252	esc:Entcl_3251			esc:Entcl_1948			esc:Entcl_3544	esc:Entcl_1949
Erwinia-eam	eam:EAMY_1037	eam:EAMY_2803				eam:EAMY_1423
Erwinia-eay	eay:EAM_1044	eay:EAM_0777				eay:EAM_1411
Erwinia-epy	epy:EpC_25640	epy:EpC_08230				epy:EpC_21930
Erwinia-eta	eta:ETA_24550	eta:ETA_08330				eta:ETA_20680
Escherichia-ebd	ebd:ECBD_3172	ebd:ECBD_3496		ebd:ECBD_3087	ebd:ECBD_3088	ebd:ECBD_3090	ebd:ECBD_3089			ebd:ECBD_1799			ebd:ECBD_3426	ebd:ECBD_1800
Escherichia-ebr	ebr:ECB_00435	ebr:ECB_00122		ebr:ECB_00536	ebr:ECB_00535	ebr:ECB_00533	ebr:ECB_00534			ebr:ECB_01812			ebr:ECB_00191	ebr:ECB_01811
Escherichia-ebw	ebw:BWG_0365	ebw:BWG_0116		ebw:BWG_0446	ebw:BWG_0445	ebw:BWG_0443	ebw:BWG_0444			ebw:BWG_1655			ebw:BWG_0185	ebw:BWG_1654
Escherichia-ecc	ecc:c0604	ecc:c0152		ecc:c0661	ecc:c0660	ecc:c0658	ecc:c0659			ecc:c2251			ecc:c0231	ecc:c2250
Escherichia-ecd	ecd:ECDH10B_0441	ecd:ECDH10B_0103		ecd:ECDH10B_0641	ecd:ECDH10B_0640	ecd:ECDH10B_0638	ecd:ECDH10B_0639			ecd:ECDH10B_1982			ecd:ECDH10B_0173	ecd:ECDH10B_1981
Escherichia-ece	ece:Z0604	ece:Z0133		ece:Z0714	ece:Z0713	ece:Z0711	ece:Z0712			ece:Z2889			ece:Z0204	ece:Z2888
Escherichia-ecf	ecf:ECH74115_0577	ecf:ECH74115_0130		ecf:ECH74115_0656	ecf:ECH74115_0655	ecf:ECH74115_0653	ecf:ECH74115_0654			ecf:ECH74115_2576			ecf:ECH74115_0203	ecf:ECH74115_2575
Escherichia-ecg	ecg:E2348C_0419	ecg:E2348C_0126		ecg:E2348C_0475	ecg:E2348C_0474	ecg:E2348C_0472	ecg:E2348C_0473			ecg:E2348C_1966			ecg:E2348C_0198	ecg:E2348C_1965
Escherichia-eci	eci:UTI89_C0515	eci:UTI89_C0136		eci:UTI89_C0575	eci:UTI89_C0574	eci:UTI89_C0572	eci:UTI89_C0573			eci:UTI89_C2043			eci:UTI89_C0208	eci:UTI89_C2042
Escherichia-ecj	ecj:JW0473	ecj:JW0119		ecj:JW0564	ecj:JW0563	ecj:JW0561	ecj:JW0562			ecj:JW1830			ecj:JW0188	ecj:JW1829
Escherichia-eck	eck:EC55989_0497	eck:EC55989_0116		eck:EC55989_0566	eck:EC55989_0565	eck:EC55989_0563	eck:EC55989_0564	eck:EC55989_3906	eck:EC55989_3905	eck:EC55989_3904	eck:EC55989_3903	eck:EC55989_3907	eck:EC55989_0187	eck:EC55989_2018
Escherichia-ecl	ecl:EcolC_3132	ecl:EcolC_3536		ecl:EcolC_3071	ecl:EcolC_3072	ecl:EcolC_3074	ecl:EcolC_3073	ecl:EcolC_3416	ecl:EcolC_3415	ecl:EcolC_3414	ecl:EcolC_3413	ecl:EcolC_3417	ecl:EcolC_3467	ecl:EcolC_1792
Escherichia-ecm	ecm:EcSMS35_0527	ecm:EcSMS35_0133		ecm:EcSMS35_0593	ecm:EcSMS35_0592	ecm:EcSMS35_0590	ecm:EcSMS35_0591			ecm:EcSMS35_1346			ecm:EcSMS35_0204	ecm:EcSMS35_1347
Escherichia-eco	eco:b0484	eco:b0123		eco:b0575	eco:b0574	eco:b0572	eco:b0573			eco:b1841			eco:b0192	eco:b1840
Escherichia-ecp	ecp:ECP_0549	ecp:ECP_0130		ecp:ECP_0606	ecp:ECP_0605	ecp:ECP_0603	ecp:ECP_0604			ecp:ECP_1785			ecp:ECP_0201	ecp:ECP_1784
Escherichia-ecq	ecq:ECED1_0510	ecq:ECED1_0127		ecq:ECED1_0567	ecq:ECED1_0566	ecq:ECED1_0564	ecq:ECED1_0565			ecq:ECED1_2046			ecq:ECED1_0199	ecq:ECED1_2045
Escherichia-ecr	ecr:ECIAI1_0487	ecr:ECIAI1_0121		ecr:ECIAI1_0556	ecr:ECIAI1_0555	ecr:ECIAI1_0553	ecr:ECIAI1_0554			ecr:ECIAI1_1913			ecr:ECIAI1_0193	ecr:ECIAI1_1912
Escherichia-ecs	ecs:ECs0537	ecs:ECs0127		ecs:ECs0613	ecs:ECs0612	ecs:ECs0610	ecs:ECs0611			ecs:ECs2551			ecs:ECs0194	ecs:ECs2550
Escherichia-ect		ect:ECIAI39_0123		ect:ECIAI39_0550	ect:ECIAI39_0549	ect:ECIAI39_0547	ect:ECIAI39_0548			ect:ECIAI39_1209			ect:ECIAI39_0455	ect:ECIAI39_1210
Escherichia-ecv	ecv:APECO1_1528	ecv:APECO1_1862		ecv:APECO1_1473	ecv:APECO1_1474	ecv:APECO1_1476	ecv:APECO1_1475	ecv:APECO1_O1R119.2	ecv:APECO1_O1R119	ecv:APECO1_O1R120	ecv:APECO1_O1R121	ecv:APECO1_O1R118	ecv:APECO1_1795	ecv:APECO1_893
Escherichia-ecw	ecw:EcE24377A_0523	ecw:EcE24377A_0125		ecw:EcE24377A_0593	ecw:EcE24377A_0592	ecw:EcE24377A_0590	ecw:EcE24377A_0591			ecw:EcE24377A_2070			ecw:EcE24377A_0197	ecw:EcE24377A_2069
Escherichia-ecx	ecx:EcHS_A0563	ecx:EcHS_A0126		ecx:EcHS_A0622	ecx:EcHS_A0621	ecx:EcHS_A0619	ecx:EcHS_A0620			ecx:EcHS_A1932			ecx:EcHS_A0195	ecx:EcHS_A1931
Escherichia-ecy	ecy:ECSE_0509	ecy:ECSE_0123		ecy:ECSE_0639	ecy:ECSE_0638	ecy:ECSE_0636	ecy:ECSE_0637			ecy:ECSE_2016			ecy:ECSE_0192	ecy:ECSE_2015
Escherichia-ecz	ecz:ECS88_0485	ecz:ECS88_0132		ecz:ECS88_0612	ecz:ECS88_0611	ecz:ECS88_0609	ecz:ECS88_0610			ecz:ECS88_1895			ecz:ECS88_0204	ecz:ECS88_1894
Escherichia-efe	efe:EFER_0539	efe:EFER_0144		efe:EFER_2534	efe:EFER_2536	efe:EFER_2538	efe:EFER_2537			efe:EFER_1232			efe:EFER_0216	efe:EFER_1233
Escherichia-eoh	eoh:ECO103_0460	eoh:ECO103_0123		eoh:ECO103_0580	eoh:ECO103_0579	eoh:ECO103_0577	eoh:ECO103_0578			eoh:ECO103_2032			eoh:ECO103_0191	eoh:ECO103_2031
Escherichia-eoi	eoi:ECO111_0519	eoi:ECO111_0124		eoi:ECO111_0602	eoi:ECO111_0601	eoi:ECO111_0599	eoi:ECO111_0600			eoi:ECO111_2349			eoi:ECO111_0194	eoi:ECO111_2348
Escherichia-eoj	eoj:ECO26_0519	eoj:ECO26_0125		eoj:ECO26_0647	eoj:ECO26_0646	eoj:ECO26_0644	eoj:ECO26_0645			eoj:ECO26_2679			eoj:ECO26_0195	eoj:ECO26_2678
Escherichia-eok	eok:G2583_0597	eok:G2583_0127		eok:G2583_0736	eok:G2583_0735	eok:G2583_0733	eok:G2583_0734			eok:G2583_2293			eok:G2583_0196	eok:G2583_2292
Escherichia-etw	etw:ECSP_0551	etw:ECSP_0124		etw:ECSP_0627	etw:ECSP_0626	etw:ECSP_0624	etw:ECSP_0625			etw:ECSP_2415			etw:ECSP_0191	etw:ECSP_2414
Escherichia-eum	eum:ECUMN_0523	eum:ECUMN_0120		eum:ECUMN_0665	eum:ECUMN_0664	eum:ECUMN_0662	eum:ECUMN_0663			eum:ECUMN_2136			eum:ECUMN_0190	eum:ECUMN_2135
Ferrimonas-fbl	fbl:Fbal_0173		fbl:Fbal_0165	fbl:Fbal_0163	fbl:Fbal_0162	fbl:Fbal_1763
Francisella-fph						fph:Fphi_1407		fph:Fphi_1641
Francisella-fta						fta:FTA_0725
Francisella-ftf						ftf:FTF1258
Francisella-fth						fth:FTH_0688
Francisella-ftl						ftl:FTL_0686
Francisella-ftm						ftm:FTM_1108
Francisella-ftn						ftn:FTN_1277
Francisella-ftu						ftu:FTT_1258
Francisella-ftw						ftw:FTW_0686
gamma_proteobacterium-gpb	gpb:HDN1F_24890			gpb:HDN1F_23910	gpb:HDN1F_23900			gpb:HDN1F_11850
Haemophilus-hap	hap:HAPS_2154					hap:HAPS_2168
Haemophilus-hdu						hdu:HD1829
Haemophilus-hin	hin:HI0290					hin:HI1462
Haemophilus-hip	hip:CGSHiEE_01610					hip:CGSHiEE_04900
Haemophilus-hiq	hiq:CGSHiGG_04255					hiq:CGSHiGG_01185
Haemophilus-hit	hit:NTHI0399					hit:NTHI1668
Haemophilus-hsm	hsm:HSM_1731					hsm:HSM_1213
Haemophilus-hso						hso:HS_0746
Hahella-hch	hch:HCH_06735			hch:HCH_03020	hch:HCH_03019	hch:HCH_06940
Halomonas-hel	hel:HELO_3853					hel:HELO_4249		hel:HELO_1864	hel:HELO_1863				hel:HELO_1651
Halorhodospira-hha	hha:Hhal_2185
Halothiobacillus-hna	hna:Hneap_0924	hna:Hneap_0275		hna:Hneap_0278	hna:Hneap_0277	hna:Hneap_0783		hna:Hneap_0272	hna:Hneap_0273
Idiomarina-ilo	ilo:IL1218			ilo:IL1222	ilo:IL1223			ilo:IL1235	ilo:IL1234	ilo:IL1233
Kangiella-kko	kko:Kkor_1356			kko:Kkor_1302	kko:Kkor_1301	kko:Kkor_2272		kko:Kkor_1295	kko:Kkor_1296
Klebsiella-kpe	kpe:KPK_4216	kpe:KPK_4606		kpe:KPK_4907	kpe:KPK_4906	kpe:KPK_4904	kpe:KPK_4905			kpe:KPK_1931			kpe:KPK_4528	kpe:KPK_1932
Klebsiella-kpn	kpn:KPN_00464	kpn:KPN_00131		kpn:KPN_04736	kpn:KPN_04737	kpn:KPN_04739	kpn:KPN_04738	kpn:KPN_pKPN3p05941	kpn:KPN_pKPN3p05940	kpn:KPN_pKPN3p05939	kpn:KPN_pKPN3p05938	kpn:KPN_pKPN3p05942	kpn:KPN_00206	kpn:KPN_02357
Klebsiella-kpu	kpu:KP1_1343	kpu:KP1_0957		kpu:KP1_0686	kpu:KP1_0687	kpu:KP1_0689	kpu:KP1_0688	kpu:pK2044_00580	kpu:pK2044_00575	kpu:pK2044_00570	kpu:pK2044_00565	kpu:pK2044_00585	kpu:KP1_1051	kpu:KP1_3485
Klebsiella-kva	kva:Kvar_3917	kva:Kvar_4251		kva:Kvar_4540	kva:Kvar_4539	kva:Kvar_4537	kva:Kvar_4538			kva:Kvar_1751			kva:Kvar_4175	kva:Kvar_1752
Legionella-llo	llo:LLO_0723			llo:LLO_3415		llo:LLO_0536		llo:LLO_1574
Legionella-lpa	lpa:lpa_01563			lpa:lpa_01577	lpa:lpa_01578	lpa:lpa_01040		lpa:lpa_01588
Legionella-lpc	lpc:LPC_2254			lpc:LPC_2243	lpc:LPC_2242	lpc:LPC_2630		lpc:LPC_2235
Legionella-lpf	lpf:lpl1397			lpf:lpl1046	lpf:lpl2064	lpf:lpl0699		lpf:lpl0317
Legionella-lpn	lpn:lpg1024			lpn:lpg1096	lpn:lpg1095	lpn:lpg0662		lpn:lpg1035
Legionella-lpp	lpp:lpp2356			lpp:lpp2361	lpp:lpp2362	lpp:lpp0719		lpp:lpp2345
Mannheimia-msu	msu:MS0888					msu:MS1131
Marinobacter-maq	maq:Maqu_3789			maq:Maqu_0136	maq:Maqu_0135	maq:Maqu_0583		maq:Maqu_0126	maq:Maqu_0127
Marinomonas-mme	mme:Marme_2230			mme:Marme_3514	mme:Marme_3515	mme:Marme_1736
Marinomonas-mmw	mmw:Mmwyl1_2255					mmw:Mmwyl1_1449		mmw:Mmwyl1_3699
Methylococcus-mca	mca:MCA2072			mca:MCA2264	mca:MCA2263	mca:MCA1595				mca:MCA2170
Moraxella-mct	mct:MCR_1049
Nitrosococcus-nhl	nhl:Nhal_0168			nhl:Nhal_1689	nhl:Nhal_1688	nhl:Nhal_0837		nhl:Nhal_1079		nhl:Nhal_1242
Nitrosococcus-noc	noc:Noc_1533			noc:Noc_1529	noc:Noc_1530	noc:Noc_1275		noc:Noc_1542		noc:Noc_1742
Nitrosococcus-nwa	nwa:Nwat_1608			nwa:Nwat_1612	nwa:Nwat_1613	nwa:Nwat_1164		nwa:Nwat_1595		nwa:Nwat_1374
Pantoea-pam	pam:PANA_1042	pam:PANA_0758				pam:PANA_1529				pam:PANA_2184				pam:PANA_2183
Pantoea-pao	pao:Pat9b_0995	pao:Pat9b_0716				pao:Pat9b_3146				pao:Pat9b_2287				pao:Pat9b_2286
Pantoea-pva	pva:Pvag_0425	pva:Pvag_0170				pva:Pvag_pPag30418								pva:Pvag_1648
Pasteurella-pmu	pmu:PM1892					pmu:PM1980							pmr:PMI2265
Pectobacterium-eca	eca:ECA1193		eca:ECA0948	eca:ECA1383	eca:ECA1384	eca:ECA3446	eca:ECA1386						eca:ECA1052
Pectobacterium-pct	pct:PC1_1097		pct:PC1_0831	pct:PC1_1259	pct:PC1_1260	pct:PC1_2680	pct:PC1_1262						pct:PC1_0963
Pectobacterium-pwa	pwa:Pecwa_3220		pwa:Pecwa_1063	pwa:Pecwa_3075	pwa:Pecwa_3074	pwa:Pecwa_1557	pwa:Pecwa_3072						pwa:Pecwa_3338
Photobacterium-ppr	ppr:PBPRA2824			ppr:PBPRA1003	ppr:PBPRA1004	ppr:PBPRA1558		ppr:PBPRA0983	ppr:PBPRA0982
Photorhabdus-pay	pay:PAU_00988	pay:PAU_00797								pay:PAU_01848			pay:PAU_00663	pay:PAU_01849
Photorhabdus-plu	plu:plu3824	plu:plu0845								plu:plu2688			plu:plu0691	plu:plu2687
Proteus-pmr	pmr:PMI2173	pmr:PMI0159								pmr:PMI1008				pmr:PMI1009
Pseudoalteromonas-pat	pat:Patl_2091			pat:Patl_2392	pat:Patl_2393
Pseudoalteromonas-pha	pha:PSHAa1011			pha:PSHAa0305	pha:PSHAa0304			pha:PSHAb0011	pha:PSHAb0010	pha:PSHAb0009
Pseudoalteromonas-psm	psm:PSM_A1082			psm:PSM_A2787	psm:PSM_A2652	psm:PSM_B0397		psm:PSM_A2645	psm:PSM_A2644
Pseudomonas-pae	pae:PA3920			pae:PA2520		pae:PA0427		pae:PA2065	pae:PA2064
Pseudomonas-pag	pag:PLES_26151			pag:PLES_27751		pag:PLES_04251		pag:PLES_32571
Pseudomonas-pap	pap:PSPA7_1187			pap:PSPA7_4015	pap:PSPA7_4014	pap:PSPA7_0527	pap:PSPA7_4016	pap:PSPA7_3231	pap:PSPA7_3232
Pseudomonas-pau	pau:PA14_13170			pau:PA14_31010		pau:PA14_05550		pau:PA14_37790	pau:PA14_37810
Pseudomonas-pba	pba:PSEBR_a1375					pba:PSEBR_a1276		pba:PSEBR_a4426	pba:PSEBR_a4427	pba:PSEBR_a4428	pba:PSEBR_a4429
Pseudomonas-pen	pen:PSEEN0669			pen:PSEEN2024		pen:PSEEN4362		pen:PSEEN3501	pen:PSEEN3502
Pseudomonas-pfl	pfl:PFL_0710			pfl:PFL_5218		pfl:PFL_1330		pfl:PFL_2893	pfl:PFL_2892	pfl:PFL_2543
Pseudomonas-pfo	pfo:Pfl01_0661			pfo:Pfl01_2396	pfo:Pfl01_2395	pfo:Pfl01_1278		pfo:Pfl01_3810	pfo:Pfl01_3811	pfo:Pfl01_3812	pfo:Pfl01_3813
Pseudomonas-pfs	pfs:PFLU0658			pfs:PFLU0699	pfs:PFLU5813	pfs:PFLU4118				pfs:PFLU3946
Pseudomonas-pmy	pmy:Pmen_0821			pmy:Pmen_2212	pmy:Pmen_2211	pmy:Pmen_3717	pmy:Pmen_2654	pmy:Pmen_2219	pmy:Pmen_2217
Pseudomonas-ppf	ppf:Pput_0625			ppf:Pput_0022	ppf:Pput_0021	ppf:Pput_4339	ppf:Pput_0023	ppf:Pput_0574	ppf:Pput_0573
Pseudomonas-ppg	ppg:PputGB1_0631			ppg:PputGB1_0024	ppg:PputGB1_3042	ppg:PputGB1_4429	ppg:PputGB1_0025	ppg:PputGB1_0017	ppg:PputGB1_0015
Pseudomonas-ppu	ppu:PP_0586			ppu:PP_5387	ppu:PP_5386	ppu:PP_1384	ppu:PP_5388	ppu:PP_5380	ppu:PP_5379
Pseudomonas-ppw	ppw:PputW619_4578			ppw:PputW619_0022	ppw:PputW619_0021	ppw:PputW619_1024	ppw:PputW619_0023	ppw:PputW619_5180	ppw:PputW619_0013
Pseudomonas-psa	psa:PST_3613			psa:PST_2083	psa:PST_2082	psa:PST_3938		psa:PST_3383	psa:PST_3381
Pseudomonas-psb	psb:Psyr_0654			psb:Psyr_4803		psb:Psyr_4009		psb:Psyr_1493	psb:Psyr_1494	psb:Psyr_1495	psb:Psyr_1496
Pseudomonas-psp	psp:PSPPH_4643			psp:PSPPH_4831		psp:PSPPH_4015		psp:PSPPH_1338	psp:PSPPH_1554
Pseudomonas-pst	pst:PSPTO_0750			pst:PSPTO_0375		pst:PSPTO_4305		pst:PSPTO_3914	pst:PSPTO_3915
Pseudoxanthomonas-psu	psu:Psesu_1568					psu:Psesu_1667		psu:Psesu_2863	psu:Psesu_2864
Psychrobacter-par	par:Psyc_1587					par:Psyc_1577		par:Psyc_1591	par:Psyc_1590
Psychrobacter-pcr	pcr:Pcryo_1777					pcr:Pcryo_1759		pcr:Pcryo_0697	pcr:Pcryo_0696
Psychrobacter-prw	prw:PsycPRwf_0713					prw:PsycPRwf_0887		prw:PsycPRwf_0710	prw:PsycPRwf_0711
Psychromonas-pin	pin:Ping_1381			pin:Ping_1370	pin:Ping_1369					pin:Ping_1388
Rahnella-rah	rah:Rahaq_3300	rah:Rahaq_3685		rah:Rahaq_1947	rah:Rahaq_1948	rah:Rahaq_0807	rah:Rahaq_1950			rah:Rahaq_2883			rah:Rahaq_0888	rah:Rahaq_2882
Saccharophagus-sde	sde:Sde_1935			sde:Sde_1931	sde:Sde_3936	sde:Sde_2449		sde:Sde_1947	sde:Sde_1946
Salmonella-sea	sea:SeAg_B0545	sea:SeAg_B0200	sea:SeAg_B3865			sea:SeAg_B0383				sea:SeAg_B1249			sea:SeAg_B0282	sea:SeAg_B1250
Salmonella-sec	sec:SC0539	sec:SC0168	sec:SC3582			sec:SC0393				sec:SC1880				sec:SC1879
Salmonella-sed	sed:SeD_A0547	sed:SeD_A0183	sed:SeD_A4034			sed:SeD_A0381				sed:SeD_A1374			sed:SeD_A0263	sed:SeD_A1375
Salmonella-see	see:SNSL254_A0552	see:SNSL254_A0184	see:SNSL254_A3930			see:SNSL254_A0389				see:SNSL254_A2034			see:SNSL254_A0263	see:SNSL254_A2033
Salmonella-seg	seg:SG0509	seg:SG0171	seg:SG3783			seg:SG0361				seg:SG1177			seg:SG0245	seg:SG1178
Salmonella-seh	seh:SeHA_C0606	seh:SeHA_C0192	seh:SeHA_C3974			seh:SeHA_C0443				seh:SeHA_C2089			seh:SeHA_C0279	seh:SeHA_C2088
Salmonella-sei	sei:SPC_0513	sei:SPC_0181	sei:SPC_3730			sei:SPC_0361				sei:SPC_1841			sei:SPC_0257	sei:SPC_1842
Salmonella-sek	sek:SSPA2067	sek:SSPA0167	sek:SSPA3268							sek:SSPA0927			sek:SSPA0240	sek:SSPA0928
Salmonella-ses	ses:SARI_02435	ses:SARI_02826	ses:SARI_03989							ses:SARI_01071			ses:SARI_02760	ses:SARI_01072
Salmonella-set	set:SEN0479	set:SEN0173	set:SEN3473			set:SEN0333				set:SEN1128			set:SEN0249	set:SEN1129
Salmonella-sew	sew:SeSA_A0562	sew:SeSA_A0187	sew:SeSA_A3846			sew:SeSA_A0403				sew:SeSA_A2029			sew:SeSA_A0268	sew:SeSA_A2028
Salmonella-spq	spq:SPAB_03068	spq:SPAB_00207	spq:SPAB_04537			spq:SPAB_03249				spq:SPAB_01294			spq:SPAB_00307	spq:SPAB_01295
Salmonella-spt	spt:SPA2224	spt:SPA0171	spt:SPA3502							spt:SPA0994			spt:SPA0248	spt:SPA0995
Salmonella-stm	stm:STM0498	stm:STM0168	stm:STM3650			stm:STM0350.S				stm:STM1875				stm:STM1874
Salmonella-stt	stt:t2362	stt:t0173	stt:t3869							stt:t1002			stt:t0243	stt:t1003
Salmonella-sty	sty:STY0544	sty:STY0190	sty:STY4152							sty:STY2081			sty:STY0266	sty:STY2080
Serratia-spe	spe:Spro_2413	spe:Spro_3999		spe:Spro_3362	spe:Spro_3363	spe:Spro_2477	spe:Spro_3365			spe:Spro_1943			spe:Spro_3759	spe:Spro_1944
Shewanella-saz	saz:Sama_1786			saz:Sama_3475	saz:Sama_3474
Shewanella-sbl	sbl:Sbal_1505			sbl:Sbal_0162	sbl:Sbal_0163	sbl:Sbal_3534
Shewanella-sbm	sbm:Shew185_1499			sbm:Shew185_4173	sbm:Shew185_4172	sbm:Shew185_0802
Shewanella-sbn	sbn:Sbal195_1535			sbn:Sbal195_4304	sbn:Sbal195_4303	sbn:Sbal195_0834
Shewanella-sbp	sbp:Sbal223_2846			sbp:Sbal223_4103	sbp:Sbal223_4102	sbp:Sbal223_0827
Shewanella-sdn	sdn:Sden_3691			sdn:Sden_3509	sdn:Sden_3508	sdn:Sden_3081		sdn:Sden_3546	sdn:Sden_3545	sdn:Sden_3544
Shewanella-sfr	sfr:Sfri_0212			sfr:Sfri_0266	sfr:Sfri_0267	sfr:Sfri_3679		sfr:Sfri_1969	sfr:Sfri_1970
Shewanella-she	she:Shewmr4_2587			she:Shewmr4_3783	she:Shewmr4_3782	she:Shewmr4_1941
Shewanella-shl	shl:Shal_2867			shl:Shal_0278	shl:Shal_0279	shl:Shal_2168
Shewanella-shm	shm:Shewmr7_2654			shm:Shewmr7_3856	shm:Shewmr7_3855	shm:Shewmr7_2035
Shewanella-shn	shn:Shewana3_4145		shn:Shewana3_4292	shn:Shewana3_4300	shn:Shewana3_4299	shn:Shewana3_4297	shn:Shewana3_4298	shn:Shewana3_4287	shn:Shewana3_4288			shn:Shewana3_4304
Shewanella-shw	shw:Sputw3181_2693			shw:Sputw3181_3920	shw:Sputw3181_3919	shw:Sputw3181_1131
Shewanella-slo	slo:Shew_3818			slo:Shew_3534	slo:Shew_3535			slo:Shew_3257	slo:Shew_3256
Shewanella-son	son:SO_1689			son:SO_4598	son:SO_4597	son:SO_0822
Shewanella-spc	spc:Sputcn32_0249		spc:Sputcn32_0254	spc:Sputcn32_0262	spc:Sputcn32_0261	spc:Sputcn32_0259	spc:Sputcn32_0260	spc:Sputcn32_0249	spc:Sputcn32_0250	spc:Sputcn32_0251		spc:Sputcn32_0267
Shewanella-spl	spl:Spea_2772			spl:Spea_3989	spl:Spea_3988	spl:Spea_2194
Shewanella-sse	sse:Ssed_1485			sse:Ssed_0210	sse:Ssed_0211	sse:Ssed_2283
Shewanella-svo	svo:SVI_3093			svo:SVI_0205	svo:SVI_0207	svo:SVI_0599
Shewanella-swd	swd:Swoo_3191			swd:Swoo_0189	swd:Swoo_0190			swd:Swoo_1414
Shewanella-swp	swp:swp_3377			swp:swp_4812	swp:swp_4811	swp:swp_1046
Shigella-sbc	sbc:SbBS512_E0419	sbc:SbBS512_E0116			sbc:SbBS512_E0468					sbc:SbBS512_E2116			sbc:SbBS512_E0186	sbc:SbBS512_E2115
Shigella-sbo	sbo:SBO_0386	sbo:SBO_0112		sbo:SBO_0436	sbo:SBO_0435					sbo:SBO_1145			sbo:SBO_0181
Shigella-sdy	sdy:SDY_0434	sdy:SDY_0030		sdy:SDY_0488		sdy:SDY_1374				sdy:SDY_1127			sdy:SDY_0211	sdy:SDY_1126
Shigella-sfl	sfl:SF0429	sfl:SF0119		sfl:SF0481		sfl:SF0473	sfl:SF0474			sfl:SF1852			sfl:SF0183
Shigella-sfv	sfv:SFV_0457	sfv:SFV_0113		sfv:SFV_0515			sfv:SFV_0506			sfv:SFV_1843			sfv:SFV_0176	sfv:SFV_1842
Shigella-sfx	sfx:S0436	sfx:S0122		sfx:S0490		sfx:S0481	sfx:S0482			sfx:S1917			sfx:S0185
Shigella-ssn	ssn:SSON_0473	ssn:SSON_0131		ssn:SSON_0526	ssn:SSON_0525	ssn:SSON_0523	ssn:SSON_0524			ssn:SSON_1307			ssn:SSON_0206	ssn:SSON_1308
Sodalis-sgl	sgl:SG1853									sgl:SG1276				sgl:SG1277
Stenotrophomonas-sml	sml:Smlt2176			sml:Smlt2434	sml:Smlt2433	sml:Smlt4070		sml:Smlt2448	sml:Smlt2447	sml:Smlt2691	sml:Smlt2441
Stenotrophomonas-smt	smt:Smal_1770			smt:Smal_2169	smt:Smal_2170	smt:Smal_3466		smt:Smal_3105	smt:Smal_3106	smt:Smal_2163
Teredinibacter-ttu	ttu:TERTU_2991			ttu:TERTU_1983	ttu:TERTU_1984	ttu:TERTU_3619
Thioalkalivibrio-tgr	tgr:Tgr7_0441			tgr:Tgr7_3246			tgr:Tgr7_1203	tgr:Tgr7_1204
Thioalkalivibrio-tkm	tkm:TK90_1925			tkm:TK90_2098		tkm:TK90_1919		tkm:TK90_2224		tkm:TK90_2223
Thiomicrospira-tcx	tcx:Tcr_2110			tcx:Tcr_1778	tcx:Tcr_1779	tcx:Tcr_2097		tcx:Tcr_1573	tcx:Tcr_1574
Tolumonas-tau	tau:Tola_1985			tau:Tola_2987	tau:Tola_2988	tau:Tola_0352	tau:Tola_2989
Vibrio-vch	vch:VC2215												vch:VC1962
Vibrio-vcj	vcj:VCD_002123												vcj:VCD_002404
Vibrio-vcm	vcm:VCM66_2138												vcm:VCM66_1886
Vibrio-vco	vco:VC0395_A1807												vco:VC0395_A1548
Vibrio-vex	vex:VEA_004188			vex:VEA_001395	vex:VEA_001396	vex:VEA_000656		vex:VEA_002070
Vibrio-vfi	vfi:VF_0781			vfi:VF_A0445	vfi:VF_A0444
Vibrio-vfm	vfm:VFMJ11_0818			vfm:VFMJ11_A0494	vfm:VFMJ11_A0493
Vibrio-vha	vha:VIBHAR_01268			vha:VIBHAR_06366	vha:VIBHAR_06365			vha:VIBHAR_00368
Vibrio-vpa	vpa:VP0758			vpa:VPA0480	vpa:VPA0481	vpa:VPA0225
Vibrio-vsp	vsp:VS_0768			vsp:VS_II0516	vsp:VS_II0515	vsp:VS_1541		vsp:VS_3101
Vibrio-vvu	vvu:VV1_0239			vvu:VV2_0852	vvu:VV2_0851
Vibrio-vvy	vvy:VV0944			vvy:VVA1318	vvy:VVA1317
Wigglesworthia-wbr
Xanthomonas-xac				xac:XAC4160	xac:XAC2145	xac:XAC2842		xac:XAC3630	xac:XAC3631
Xanthomonas-xal				xal:XALc_3156	xal:XALc_3157	xal:XALc_0344
Xanthomonas-xca				xca:xccb100_4232		xca:xccb100_1481 oprN2		xca:xccb100_3774	xca:xccb100_3775
Xanthomonas-xcb				xcb:XC_4125		xcb:XC_1434		xcb:XC_3656	xcb:XC_3657
Xanthomonas-xcc				xcc:XCC4036		xcc:XCC2681		xcc:XCC0577	xcc:XCC0576
Xanthomonas-xcv	xcv:XCV2336			xcv:XCV4259	xcv:XCV2108	xcv:XCV3002		xcv:XCV3747	xcv:XCV3748
Xanthomonas-xom				xom:XOO_2256	xom:XOO_2255	xom:XOO_1448		xom:XOO_0686	xom:XOO_0685
Xanthomonas-xoo				xoo:XOO2377	xoo:XOO2376	xoo:XOO1560		xoo:XOO0756	xoo:XOO0755
Xanthomonas-xop				xop:PXO_00706	xop:PXO_00705	xop:PXO_04837		xop:PXO_03132	xop:PXO_03131
Xenorhabdus-xbo	xbo:XBJ1_1595									xbo:XBJ1_2556			xbo:XBJ1_0609	xbo:XBJ1_2555
Xylella-xfa								xfa:XF0132	xfa:XF0133
Xylella-xfm								xfm:Xfasm12_0108	xfm:Xfasm12_0109
Xylella-xfn								xfn:XfasM23_0092	xfn:XfasM23_0093
Xylella-xft								xft:PD0100	xft:PD0101
Yersinia-yen	yen:YE3061	yen:YE0712	yen:YE3593	yen:YE3630	yen:YE3629	yen:YE0445	yen:YE3627			yen:YE1796			yen:YE3259	yen:YE1797
Yersinia-ypa	ypa:YPA_2581	ypa:YPA_2911	ypa:YPA_3359			ypa:YPA_2983				ypa:YPA_1159			ypa:YPA_0544	ypa:YPA_1160
Yersinia-ypb	ypb:YPTS_1070	ypb:YPTS_0753	ypb:YPTS_3442			ypb:YPTS_0523				ypb:YPTS_1785			ypb:YPTS_3099	ypb:YPTS_1786
Yersinia-ype	ype:YPO3086	ype:YPO3409	ype:YPO1003			ype:YPO3481				ype:YPO1784			ype:YPO1067	ype:YPO1785
Yersinia-ypg	ypg:YpAngola_A1265	ypg:YpAngola_A1021				ypg:YpAngola_A4008				ypg:YpAngola_A1623			ypg:YpAngola_A3411	ypg:YpAngola_A1622
Yersinia-ypi	ypi:YpsIP31758_3027	ypi:YpsIP31758_3352	ypi:YpsIP31758_0672			ypi:YpsIP31758_3584				ypi:YpsIP31758_2339			ypi:YpsIP31758_1037	ypi:YpsIP31758_2338
Yersinia-ypk	ypk:y1093	ypk:y0777	ypk:y3395			ypk:y0704				ypk:y2523			ypk:y3110	ypk:y2522
Yersinia-ypm	ypm:YP_0838	ypm:YP_0276	ypm:YP_3414			ypm:YP_0602				ypm:YP_1608			ypm:YP_2782	ypm:YP_1607
Yersinia-ypn	ypn:YPN_1003	ypn:YPN_0679	ypn:YPN_3229			ypn:YPN_0606				ypn:YPN_2339			ypn:YPN_2932	ypn:YPN_2338
Yersinia-ypp	ypp:YPDSF_2724	ypp:YPDSF_2946				ypp:YPDSF_3291				ypp:YPDSF_1339			ypp:YPDSF_1644	ypp:YPDSF_1338
Yersinia-yps	yps:YPTB1022	yps:YPTB0722	yps:YPTB3304			yps:YPTB0493				yps:YPTB1660			yps:YPTB2979	yps:YPTB1661
Yersinia-ypy	ypy:YPK_3165	ypy:YPK_3480	ypy:YPK_0742			ypy:YPK_3717				ypy:YPK_2437			ypy:YPK_1090	ypy:YPK_2436
Yersinia-ypz	ypz:YPZ3_2720	ypz:YPZ3_3006	ypz:YPZ3_0708			ypz:YPZ3_3074				ypz:YPZ3_1936			ypz:YPZ3_0973	ypz:YPZ3_1935
