# Supplementary material for: Evolution and diversity of periplasmic proteins involved in copper homeostasis in gamma proteobacteria
Source: BMC Microbiol. 2012 Nov 2;12:249. doi: 10.1186/1471-2180-12-249 (PMC3548706; doi:10.1186/1471-2180-12-249)
Supplement: Additional file 2 — The following additional data are available with the online version of this paper. Additional data file 2 is a table listing PcoC proteins in 8 organisms harboring the full copper homeostasis repertoire, indicating location and presence of mobile elements. [file 1471-2180-12-249-S2.xls]

## Sheet: Hoja1
Organisms	PcoC	Location	Mobile elements downstream of PcoC	Mobile elements upstream of PcoC
Cronobacter turicensis TAX413502	ctu:Ctu_3p00530	Plasmid	No detected	No detected
Enterobacter cloacae subsp. cloacae ATCC 13047	enc:ECL_A017	Plasmid	4 ORF	5 ORF
Escherichia coli APEC O1	ecv:APECO1_O1R120	Plasmid	19 ORF	15 ORF
Klebsiella pneumoniae subsp. pneumoniae MGH 78578	kpn:KPN_pKPN3p05939	Plasmid	9 ORF	18 and 9 ORF
Klebsiella pneumoniae NTUH-K2044	kpu:pK2044_00570	Plasmid	9 ORF	20 ORF
Escherichia coli 55989	eck:EC55989_3904	Chromosome	No detected	22 ORF
Escherichia coli ATCC 8739	ecl:EcolC_3414	Chromosome	6 and 10 ORF	No detected
Cronobacter sakazakii ATCC BAA-894	esa:ESA_04251	Chromosome	No detected	No detected
